# Supplementary material for: Bacterial Urinary Tract Infection and Early Asymptomatic Bacteriuria in Kidney Transplantation Still Negatively Affect Kidney Transplant Outcomes in the Era of Modern Immunosuppression and Cotrimoxazole Prophylaxis
Source: Biomedicines. 2022 Nov 20;10(11):2984. doi: 10.3390/biomedicines10112984 (PMC9687497; doi:10.3390/biomedicines10112984)
Supplement: Supplementary file 1 [file biomedicines-10-02984-s001.zip]

Archive with 1 entries (1 files):
- Supplementary UTI revised.pdf
